# Supplementary material for: Sodium, Potassium-Adenosine Triphosphatase as a Potential Target of the Anti-Tuberculosis Agents, Clofazimine and Bedaquiline
Source: Int J Mol Sci. 2024 Dec 4;25(23):13022. doi: 10.3390/ijms252313022 (PMC11640857; doi:10.3390/ijms252313022)
Supplement: Supplementary file 1 [file ijms-25-13022-s001.zip]

Archive with 1 entries (1 files):
- ijms-3237044-supplementary.pdf
